# Supplementary material for: Quantitative Proteomic Analysis of Mouse Sciatic Nerve Reveals Post-injury Upregulation of ADP-Dependent Glucokinase Promoting Macrophage Phagocytosis
Source: Front Mol Neurosci. 2021 Nov 12;14:777621. doi: 10.3389/fnmol.2021.777621 (PMC8633568; doi:10.3389/fnmol.2021.777621)
Supplement: Supplementary file 2 [file Table_1.xlsx]

## Sheet: Increased Proteins at 12 h
Significantly increased proteins at 12 h
UniProt ID	128N:127C (Inj/Uni)			Mean of fold change (Inj/Uni)	p-value	Protein name
	Mouse #1	Mouse #2	Mouse #3
E9PV60	10.076	NA	6.095	8.0855	0.0075319	Protein Wdfy4 OS=Mus musculus GN=Wdfy4 PE=1 SV=1 - [E9PV60_MOUSE]
Q3TYT5	6.606	9.846	5.16	7.204	0.0092962	Putative uncharacterized protein OS=Mus musculus GN=Epb42 PE=2 SV=1 - [Q3TYT5_MOUSE]
A8DUP7	5.178	9.432	5.779	6.79633	0.0094688	Beta-globin OS=Mus musculus GN=Hbbt1 PE=3 SV=1 - [A8DUP7_MOUSE]
A8DUL0	6.059	6.928	6.815	6.60067	0.00050065	Beta-globin OS=Mus musculus GN=Hbbt1 PE=3 SV=1 - [A8DUL0_MOUSE]
P51437	7.214	5.026	7.217	6.48567	0.0041925	Cathelin-related antimicrobial peptide OS=Mus musculus GN=Camp PE=1 SV=1 - [CRAMP_MOUSE]
P27005	6.399	5.96	6.553	6.304	0.00023961	Protein S100-A8 OS=Mus musculus GN=S100a8 PE=1 SV=3 - [S10A8_MOUSE]
P31725	6.64	5.417	5.441	5.83267	0.0014535	Protein S100-A9 OS=Mus musculus GN=S100a9 PE=1 SV=3 - [S10A9_MOUSE]
Q9Z183	6.093	4.835	6.288	5.73867	0.0022573	Protein-arginine deiminase type-4 OS=Mus musculus GN=Padi4 PE=2 SV=3 - [PADI4_MOUSE]
O35744	6.54	4.817	5.698	5.685	0.0026015	Chitinase-like protein 3 OS=Mus musculus GN=Chil3 PE=1 SV=2 - [CHIL3_MOUSE]
P41245	6.709	6.4	3.517	5.542	0.015098	Matrix metalloproteinase-9 OS=Mus musculus GN=Mmp9 PE=1 SV=2 - [MMP9_MOUSE]
P34928	5.271	7.015	3.764	5.35	0.011748	Apolipoprotein C-I OS=Mus musculus GN=Apoc1 PE=1 SV=1 - [APOC1_MOUSE]
P11672	4.605	6.638	3.967	5.07	0.0090199	Neutrophil gelatinase-associated lipocalin OS=Mus musculus GN=Lcn2 PE=1 SV=1 - [NGAL_MOUSE]
O08692	4.836	6.117	2.716	4.55633	0.026153	Neutrophilic granule protein OS=Mus musculus GN=Ngp PE=1 SV=1 - [NGP_MOUSE]
P04919-2	4.641	4.961	3.699	4.43367	0.0035769	Isoform 2 of Band 3 anion transport protein OS=Mus musculus GN=Slc4a1 - [B3AT_MOUSE]
Q9CZW2-2	NA	3.774	5.058	4.416	0.0077601	Isoform 2 of Centromere protein N OS=Mus musculus GN=Cenpn - [CENPN_MOUSE]
B2RPR7	3.162	5.951	3.415	4.176	0.019991	Integrin alpha 2b OS=Mus musculus GN=Itga2b PE=2 SV=1 - [B2RPR7_MOUSE]
P08071	4.755	3.895	3.209	3.953	0.0068793	Lactotransferrin OS=Mus musculus GN=Ltf PE=1 SV=4 - [TRFL_MOUSE]
P13634	3.202	3.541	4.592	3.77833	0.0065809	Carbonic anhydrase 1 OS=Mus musculus GN=Ca1 PE=1 SV=4 - [CAH1_MOUSE]
P11247	5.08	3.467	2.559	3.702	0.023561	Myeloperoxidase OS=Mus musculus GN=Mpo PE=1 SV=2 - [PERM_MOUSE]
Q542I8	4.78	3.66	2.086	3.50867	0.039115	Integrin beta OS=Mus musculus GN=Itgb2 PE=1 SV=1 - [Q542I8_MOUSE]
Q8BPF4	2.305	3.254	4.933	3.49733	0.031812	Putative uncharacterized protein OS=Mus musculus PE=2 SV=1 - [Q8BPF4_MOUSE]
S4R293	3.635	3.652	3.134	3.47367	0.0016296	Neutrophil cytosol factor 1 OS=Mus musculus GN=Ncf1 PE=1 SV=1 - [S4R293_MOUSE]
Q61096	5.306	2.708	2.231	3.415	0.047913	Myeloblastin OS=Mus musculus GN=Prtn3 PE=1 SV=2 - [PRTN3_MOUSE]
Q61650	3.089	NA	3.562	3.3255	0.0088231	Beta-globin (Fragment) OS=Mus musculus PE=2 SV=1 - [Q61650_MOUSE]
P08905	3.591	3.469	2.663	3.241	0.0064807	Lysozyme C-2 OS=Mus musculus GN=Lyz2 PE=1 SV=2 - [LYZ2_MOUSE]
Q3U4P0	3.679	3.039	2.69	3.136	0.0063876	Putative uncharacterized protein OS=Mus musculus GN=Cybb PE=2 SV=1 - [Q3U4P0_MOUSE]
P30681	3.848	3.169	2.329	3.11533	0.016744	High mobility group protein B2 OS=Mus musculus GN=Hmgb2 PE=1 SV=3 - [HMGB2_MOUSE]
Q7TM98	3.194	2.925	2.967	3.02867	0.00060556	Resistin like gamma OS=Mus musculus GN=Retnlg PE=2 SV=1 - [Q7TM98_MOUSE]
Q8R2S8	2.884	3.477	2.707	3.02267	0.004631	CD177 antigen OS=Mus musculus GN=Cd177 PE=2 SV=1 - [CD177_MOUSE]
O70362	3.345	3.767	1.812	2.97467	0.044181	Phosphatidylinositol-glycan-specific phospholipase D OS=Mus musculus GN=Gpld1 PE=1 SV=1 - [PHLD_MOUSE]
E9Q8S8	3.348	2.776	2.639	2.921	0.004573	Hexokinase OS=Mus musculus GN=Hk3 PE=1 SV=1 - [E9Q8S8_MOUSE]
G3X9Q3	3.102	2.861	2.638	2.867	0.0019744	Histocompatibility (Minor) HA-1, isoform CRA_a OS=Mus musculus GN=Hmha1 PE=1 SV=1 - [G3X9Q3_MOUSE]
Q8C6Q7	3.276	2.627	2.475	2.79267	0.0069238	Putative uncharacterized protein (Fragment) OS=Mus musculus GN=Ptprc PE=2 SV=2 - [Q8C6Q7_MOUSE]
A7YL62	3.171	3.297	1.865	2.77767	0.032765	Apolipoprotein A-II OS=Mus musculus GN=Apoa2 PE=4 SV=1 - [A7YL62_MOUSE]
P60761	2.345	2.544	3.359	2.74933	0.011645	Neurogranin OS=Mus musculus GN=Nrgn PE=1 SV=1 - [NEUG_MOUSE]
Q3U1U4	3.549	2.203	2.453	2.735	0.020841	Integrin alpha-M OS=Mus musculus GN=Itgam PE=1 SV=1 - [Q3U1U4_MOUSE]
E9Q1Y3	3.577	2.583	2.013	2.72433	0.027962	Apolipoprotein B-100 (Fragment) OS=Mus musculus GN=Apob PE=1 SV=1 - [E9Q1Y3_MOUSE]
Q920X7	2.44	2.96	2.684	2.69467	0.0031702	CD14 antigen (Fragment) OS=Mus musculus GN=CD14 PE=4 SV=1 - [Q920X7_MOUSE]
Q00623	3.308	2.767	1.917	2.664	0.027136	Apolipoprotein A-I OS=Mus musculus GN=Apoa1 PE=1 SV=2 - [APOA1_MOUSE]
Q91V80	3.226	NA	2.043	2.6345	0.026375	Apolipoprotein F OS=Mus musculus GN=Apof PE=2 SV=2 - [APOF_MOUSE]
Q61533	3.141	1.918	2.767	2.60867	0.023975	Endogenous murine leukemia virus (Fragment) OS=Mus musculus PE=2 SV=1 - [Q61533_MOUSE]
Q05144	2.306	2.711	2.604	2.54033	0.0027236	Ras-related C3 botulinum toxin substrate 2 OS=Mus musculus GN=Rac2 PE=1 SV=1 - [RAC2_MOUSE]
O88593	NA	2.248	2.797	2.5225	0.0075878	Peptidoglycan recognition protein 1 OS=Mus musculus GN=Pglyrp1 PE=1 SV=1 - [PGRP1_MOUSE]
P00920	2.613	2.372	2.507	2.49733	0.00093828	Carbonic anhydrase 2 OS=Mus musculus GN=Ca2 PE=1 SV=4 - [CAH2_MOUSE]
Q61838	3.33	2.246	1.904	2.49333	0.033331	Alpha-2-macroglobulin OS=Mus musculus GN=A2m PE=1 SV=3 - [A2M_MOUSE]
P35441	3.191	2.178	2.11	2.493	0.021343	Thrombospondin-1 OS=Mus musculus GN=Thbs1 PE=1 SV=1 - [TSP1_MOUSE]
D6RGU3	2.683	2.804	1.84	2.44233	0.02251	Dedicator of cytokinesis protein 2 OS=Mus musculus GN=Dock2 PE=1 SV=1 - [D6RGU3_MOUSE]
Q8R121	3.015	2.122	1.852	2.32967	0.029663	Protein Z-dependent protease inhibitor OS=Mus musculus GN=Serpina10 PE=1 SV=1 - [ZPI_MOUSE]
G5E8J2	1.85	3.103	2.006	2.31967	0.036748	Ankyrin 1, erythroid OS=Mus musculus GN=Ank1 PE=1 SV=1 - [G5E8J2_MOUSE]
H7BX99	2.424	2.416	2.045	2.295	0.0045681	Prothrombin OS=Mus musculus GN=F2 PE=1 SV=1 - [H7BX99_MOUSE]
Q3TJ10	2.332	2.09	2.439	2.287	0.0030751	Putative uncharacterized protein OS=Mus musculus GN=Adpgk PE=2 SV=1 - [Q3TJ10_MOUSE]
P10107	2.596	2.3	1.947	2.281	0.010241	Annexin A1 OS=Mus musculus GN=Anxa1 PE=1 SV=2 - [ANXA1_MOUSE]
B7ZCG3	2.613	2.28	1.922	2.27167	0.011742	BPI fold-containing family A member 2 (Fragment) OS=Mus musculus GN=Bpifa2 PE=1 SV=1 - [B7ZCG3_MOUSE]
P08032	2.532	1.919	2.311	2.254	0.010081	Spectrin alpha chain, erythrocytic 1 OS=Mus musculus GN=Spta1 PE=1 SV=3 - [SPTA1_MOUSE]
Q61599	2.218	2.305	2.133	2.21867	0.00078926	Rho GDP-dissociation inhibitor 2 OS=Mus musculus GN=Arhgdib PE=1 SV=3 - [GDIR2_MOUSE]
P33622	1.874	2.76	1.932	2.18867	0.025247	Apolipoprotein C-III OS=Mus musculus GN=Apoc3 PE=1 SV=2 - [APOC3_MOUSE]
Q01339	2.465	2.516	1.548	2.17633	0.041515	Beta-2-glycoprotein 1 OS=Mus musculus GN=Apoh PE=1 SV=1 - [APOH_MOUSE]
Q64339	2.048	2.229	2.196	2.15767	0.001152	Ubiquitin-like protein ISG15 OS=Mus musculus GN=Isg15 PE=1 SV=4 - [ISG15_MOUSE]
P62806	2.603	2.127	1.731	2.15367	0.023578	Histone H4 OS=Mus musculus GN=Hist1h4a PE=1 SV=2 - [H4_MOUSE]
P29788	2.655	2.181	1.624	2.15333	0.03467	Vitronectin OS=Mus musculus GN=Vtn PE=1 SV=2 - [VTNC_MOUSE]
P15327	2.182	1.868	2.232	2.094	0.0057294	Bisphosphoglycerate mutase OS=Mus musculus GN=Bpgm PE=1 SV=2 - [PMGE_MOUSE]
Q8C213	2.042	NA	2.135	2.0885	0.0020336	Putative uncharacterized protein (Fragment) OS=Mus musculus GN=Atp2a3 PE=2 SV=1 - [Q8C213_MOUSE]
P31532	2.313	2.412	1.479	2.068	0.046106	Serum amyloid A-4 protein OS=Mus musculus GN=Saa4 PE=1 SV=2 - [SAA4_MOUSE]
P27661	2.531	2.129	1.534	2.06467	0.04085	Histone H2AX OS=Mus musculus GN=H2afx PE=1 SV=2 - [H2AX_MOUSE]
P06684	2.509	2.075	1.505	2.02967	0.044139	Complement C5 OS=Mus musculus GN=C5 PE=1 SV=2 - [CO5_MOUSE]
A0AUV1	2.034	2.208	1.793	2.01167	0.0074974	Histone H2A (Fragment) OS=Mus musculus GN=Hist1h2ah PE=2 SV=1 - [A0AUV1_MOUSE]
O89053	2.128	2.19	1.689	2.00233	0.013993	Coronin-1A OS=Mus musculus GN=Coro1a PE=1 SV=5 - [COR1A_MOUSE]
A0JLV3	2.372	2.102	1.47	1.98133	0.043759	Histone H2B (Fragment) OS=Mus musculus GN=Hist1h2bj PE=2 SV=1 - [A0JLV3_MOUSE]
P20491	2.409	1.487	2.032	1.976	0.042688	High affinity immunoglobulin epsilon receptor subunit gamma OS=Mus musculus GN=Fcer1g PE=1 SV=1 - [FCERG_MOUSE]
Q3U9G9	2.362	1.785	1.762	1.96967	0.019846	Lamin-B receptor OS=Mus musculus GN=Lbr PE=1 SV=2 - [LBR_MOUSE]
A0A0F7DDK0	2.153	2.284	1.462	1.96633	0.042414	Integrin beta OS=Mus musculus PE=2 SV=1 - [A0A0F7DDK0_MOUSE]
P30355	2.241	1.969	1.681	1.96367	0.015143	Arachidonate 5-lipoxygenase-activating protein OS=Mus musculus GN=Alox5ap PE=1 SV=2 - [AL5AP_MOUSE]
Q9ES52-6	NA	1.879	2.024	1.9515	0.01961	Isoform 6 of Phosphatidylinositol 3,4,5-trisphosphate 5-phosphatase 1 OS=Mus musculus GN=Inpp5d - [SHIP1_MOUSE]
P11859	2.097	2.008	1.611	1.90533	0.015968	Angiotensinogen OS=Mus musculus GN=Agt PE=1 SV=1 - [ANGT_MOUSE]
P41731	NA	1.87	1.894	1.882	0.010182	CD63 antigen OS=Mus musculus GN=Cd63 PE=1 SV=2 - [CD63_MOUSE]
Q61147	2.29	1.438	NA	1.864	0.046704	Ceruloplasmin OS=Mus musculus GN=Cp PE=1 SV=2 - [CERU_MOUSE]
Q3TJI8	2.046	1.971	1.505	1.84067	0.02494	Corticosteroid 11-beta-dehydrogenase isozyme 1 OS=Mus musculus GN=Hsd11b1 PE=1 SV=1 - [Q3TJI8_MOUSE]
Q6ZWR6-4	2.043	1.951	1.512	1.83533	0.023578	Isoform 4 of Nesprin-1 OS=Mus musculus GN=Syne1 - [SYNE1_MOUSE]
P39039	1.997	1.645	NA	1.821	0.0087425	Mannose-binding protein A OS=Mus musculus GN=Mbl1 PE=1 SV=1 - [MBL1_MOUSE]
G3X8T9	2.188	1.76	1.492	1.81333	0.034337	Serine (Or cysteine) peptidase inhibitor, clade A, member 3N, isoform CRA_a OS=Mus musculus GN=Serpina3n PE=1 SV=1 - [G3X8T9_MOUSE]
Q00724	1.888	1.971	1.539	1.79933	0.016778	Retinol-binding protein 4 OS=Mus musculus GN=Rbp4 PE=1 SV=2 - [RET4_MOUSE]
Q3U3P6	1.744	NA	1.853	1.7985	0.034401	Putative uncharacterized protein OS=Mus musculus GN=Adgrg3 PE=2 SV=1 - [Q3U3P6_MOUSE]
Q8BJS4-3	1.656	1.746	1.961	1.78767	0.0073681	Isoform 3 of SUN domain-containing protein 2 OS=Mus musculus GN=Sun2 - [SUN2_MOUSE]
Q3TJQ7	1.946	1.74	1.646	1.77733	0.0073111	Alpha-1,4 glucan phosphorylase OS=Mus musculus GN=Pygl PE=2 SV=1 - [Q3TJQ7_MOUSE]
Q3U0C4	1.655	1.848	1.764	1.75567	0.0032226	Putative uncharacterized protein OS=Mus musculus GN=Gda PE=2 SV=1 - [Q3U0C4_MOUSE]
Q8K1B8	1.882	1.765	1.6	1.749	0.0071092	Fermitin family homolog 3 OS=Mus musculus GN=Fermt3 PE=1 SV=1 - [URP2_MOUSE]
K4DI63	1.487	1.889	1.871	1.749	0.019417	Cellular repressor of E1A-stimulated genes 1, isoform CRA_a OS=Mus musculus GN=Creg1 PE=1 SV=1 - [K4DI63_MOUSE]
A0A0N4SVU1	1.975	NA	1.501	1.738	0.020603	Uncharacterized protein OS=Mus musculus PE=4 SV=1 - [A0A0N4SVU1_MOUSE]
P49710	1.908	1.659	1.527	1.698	0.014974	Hematopoietic lineage cell-specific protein OS=Mus musculus GN=Hcls1 PE=1 SV=2 - [HCLS1_MOUSE]
O88783	NA	1.784	1.596	1.69	0.0075519	Coagulation factor V OS=Mus musculus GN=F5 PE=1 SV=1 - [FA5_MOUSE]
Q9CR60	NA	1.475	1.904	1.6895	0.048231	Vesicle transport protein GOT1B OS=Mus musculus GN=Golt1b PE=1 SV=1 - [GOT1B_MOUSE]
Q9EPB4	1.664	1.696	NA	1.68	0.025254	Apoptosis-associated speck-like protein containing a CARD OS=Mus musculus GN=Pycard PE=1 SV=1 - [ASC_MOUSE]
Q8BSI7	1.879	1.414	1.704	1.66567	0.026368	Putative uncharacterized protein OS=Mus musculus GN=Ptcd3 PE=2 SV=1 - [Q8BSI7_MOUSE]
P28665	1.77	1.791	1.392	1.651	0.026451	Murinoglobulin-1 OS=Mus musculus GN=Mug1 PE=1 SV=3 - [MUG1_MOUSE]
B2RXT3	1.636	NA	1.662	1.649	0.026947	Ogdhl protein OS=Mus musculus GN=Ogdhl PE=2 SV=1 - [B2RXT3_MOUSE]
Q03734	1.605	1.952	1.363	1.64	0.043082	Serine protease inhibitor A3M OS=Mus musculus GN=Serpina3m PE=1 SV=2 - [SPA3M_MOUSE]
Q64324	1.792	1.451	NA	1.6215	0.01606	Syntaxin-binding protein 2 OS=Mus musculus GN=Stxbp2 PE=1 SV=1 - [STXB2_MOUSE]
Q9JI11	1.798	1.6	1.464	1.62067	0.015067	Serine/threonine-protein kinase 4 OS=Mus musculus GN=Stk4 PE=1 SV=1 - [STK4_MOUSE]
P11680	1.717	1.518	NA	1.6175	0.041065	Properdin OS=Mus musculus GN=Cfp PE=2 SV=2 - [PROP_MOUSE]
Q05DV0	1.752	1.641	1.429	1.60733	0.015877	Tyrosine-protein kinase OS=Mus musculus GN=Lyn PE=2 SV=1 - [Q05DV0_MOUSE]
Q64726	1.773	1.6	1.405	1.59267	0.020668	Zinc-alpha-2-glycoprotein OS=Mus musculus GN=Azgp1 PE=1 SV=2 - [ZA2G_MOUSE]
Q3U292	1.782	1.613	1.377	1.59067	0.025764	Putative uncharacterized protein OS=Mus musculus GN=Hist1h1d PE=2 SV=1 - [Q3U292_MOUSE]
Q9ET22	1.547	1.625	1.562	1.578	0.0010876	Dipeptidyl peptidase 2 OS=Mus musculus GN=Dpp7 PE=1 SV=2 - [DPP2_MOUSE]
Q3U7I0	1.522	1.621	1.586	1.57633	0.0016465	Putative uncharacterized protein (Fragment) OS=Mus musculus GN=B4galt5 PE=2 SV=1 - [Q3U7I0_MOUSE]
Q3TJX0	1.573	1.575	1.558	1.56867	5.79e-05	Putative uncharacterized protein OS=Mus musculus GN=Lcp1 PE=2 SV=1 - [Q3TJX0_MOUSE]
P43275	1.723	1.592	1.387	1.56733	0.019655	Histone H1.1 OS=Mus musculus GN=Hist1h1a PE=1 SV=2 - [H11_MOUSE]
Q3TLT9	1.765	1.607	1.307	1.55967	0.03889	Putative uncharacterized protein OS=Mus musculus GN=Cd44 PE=2 SV=1 - [Q3TLT9_MOUSE]
P61211	1.406	1.722	1.534	1.554	0.01755	ADP-ribosylation factor-like protein 1 OS=Mus musculus GN=Arl1 PE=1 SV=1 - [ARL1_MOUSE]
Q3KQQ4	1.726	1.426	1.502	1.55133	0.016676	Serpina1a protein OS=Mus musculus GN=Serpina1b PE=2 SV=1 - [Q3KQQ4_MOUSE]
P15864	1.625	1.694	1.333	1.55067	0.027899	Histone H1.2 OS=Mus musculus GN=Hist1h1c PE=1 SV=2 - [H12_MOUSE]
P09602	1.514	1.671	1.419	1.53467	0.012216	Non-histone chromosomal protein HMG-17 OS=Mus musculus GN=Hmgn2 PE=1 SV=2 - [HMGN2_MOUSE]
B2RX08	1.63	1.521	1.452	1.53433	0.006135	Spectrin beta 1 OS=Mus musculus GN=Sptb PE=2 SV=1 - [B2RX08_MOUSE]
Q00898	1.602	1.626	1.307	1.51167	0.028495	Alpha-1-antitrypsin 1-5 OS=Mus musculus GN=Serpina1e PE=1 SV=1 - [A1AT5_MOUSE]
P50543	1.547	1.619	1.362	1.50933	0.015622	Protein S100-A11 OS=Mus musculus GN=S100a11 PE=1 SV=1 - [S10AB_MOUSE]
P0C0S6	1.649	1.433	1.409	1.497	0.015111	Histone H2A.Z OS=Mus musculus GN=H2afz PE=1 SV=2 - [H2AZ_MOUSE]
B8JK07	1.585	NA	1.406	1.4955	0.017989	Protein Cyp4f13 OS=Mus musculus GN=Cyp4f13 PE=1 SV=1 - [B8JK07_MOUSE]
A0A068WAZ7	1.696	1.409	1.373	1.49267	0.027079	Protein 4.1R (Fragment) OS=Mus musculus GN=Epb41 PE=2 SV=1 - [A0A068WAZ7_MOUSE]
P70158	1.496	1.528	1.415	1.47967	0.0034111	Acid sphingomyelinase-like phosphodiesterase 3a OS=Mus musculus GN=Smpdl3a PE=1 SV=2 - [ASM3A_MOUSE]
P46096	1.298	1.549	1.574	1.47367	0.024911	Synaptotagmin-1 OS=Mus musculus GN=Syt1 PE=1 SV=1 - [SYT1_MOUSE]
Q61171	1.385	1.436	1.588	1.46967	0.011203	Peroxiredoxin-2 OS=Mus musculus GN=Prdx2 PE=1 SV=3 - [PRDX2_MOUSE]
P70460	1.471	1.627	1.3	1.466	0.028171	Vasodilator-stimulated phosphoprotein OS=Mus musculus GN=Vasp PE=1 SV=4 - [VASP_MOUSE]
Q3T9K7	1.587	1.392	1.415	1.46467	0.011581	Putative uncharacterized protein OS=Mus musculus GN=C1s1 PE=2 SV=1 - [Q3T9K7_MOUSE]
Q9DBB9	1.504	1.402	1.466	1.45733	0.0029622	Carboxypeptidase N subunit 2 OS=Mus musculus GN=Cpn2 PE=1 SV=2 - [CPN2_MOUSE]
Q61702	1.651	1.363	1.34	1.45133	0.031523	Inter-alpha-trypsin inhibitor heavy chain H1 OS=Mus musculus GN=Itih1 PE=1 SV=2 - [ITIH1_MOUSE]
O88653	1.521	1.415	1.4	1.44533	0.0049783	Ragulator complex protein LAMTOR3 OS=Mus musculus GN=Lamtor3 PE=1 SV=1 - [LTOR3_MOUSE]
P24527	1.418	1.521	1.397	1.44533	0.0050465	Leukotriene A-4 hydrolase OS=Mus musculus GN=Lta4h PE=1 SV=4 - [LKHA4_MOUSE]
P07759	1.552	1.545	1.219	1.43867	0.046337	Serine protease inhibitor A3K OS=Mus musculus GN=Serpina3k PE=1 SV=2 - [SPA3K_MOUSE]
Q3U882	1.271	1.526	1.489	1.42867	0.025277	Putative uncharacterized protein (Fragment) OS=Mus musculus GN=Sec24b PE=2 SV=1 - [Q3U882_MOUSE]
Q91V36	1.328	1.408	1.536	1.424	0.014143	Nuclear receptor-binding protein 2 OS=Mus musculus GN=Nrbp2 PE=1 SV=2 - [NRBP2_MOUSE]
Q8BSM7	1.568	NA	1.28	1.424	0.030903	Large neutral amino acids transporter small subunit 3 OS=Mus musculus GN=Slc43a1 PE=1 SV=1 - [LAT3_MOUSE]
Q3UKJ7-2	1.347	1.496	NA	1.4215	0.012619	Isoform 2 of WD40 repeat-containing protein SMU1 OS=Mus musculus GN=Smu1 - [SMU1_MOUSE]
Q8VDD5	1.621	1.363	1.255	1.413	0.045846	Myosin-9 OS=Mus musculus GN=Myh9 PE=1 SV=4 - [MYH9_MOUSE]
P49182	1.531	1.498	1.207	1.412	0.046536	Heparin cofactor 2 OS=Mus musculus GN=Serpind1 PE=1 SV=1 - [HEP2_MOUSE]
P49290	1.531	NA	1.284	1.4075	0.021517	Eosinophil peroxidase OS=Mus musculus GN=Epx PE=1 SV=2 - [PERE_MOUSE]
Q8VC88	1.327	1.555	1.332	1.40467	0.02319	Grancalcin OS=Mus musculus GN=Gca PE=1 SV=1 - [GRAN_MOUSE]
P23953	1.455	1.521	1.215	1.397	0.040763	Carboxylesterase 1C OS=Mus musculus GN=Ces1c PE=1 SV=4 - [EST1C_MOUSE]
Q543K9	1.394	1.293	1.494	1.39367	0.015594	Purine nucleoside phosphorylase OS=Mus musculus GN=Pnp PE=1 SV=1 - [Q543K9_MOUSE]
Q3TJN9	1.314	1.291	1.545	1.38333	0.030238	Putative uncharacterized protein OS=Mus musculus GN=Ptgs1 PE=2 SV=1 - [Q3TJN9_MOUSE]
Q80W54	1.406	1.276	1.42	1.36733	0.011764	CAAX prenyl protease 1 homolog OS=Mus musculus GN=Zmpste24 PE=1 SV=2 - [FACE1_MOUSE]
P20060	1.352	1.382	1.363	1.36567	0.00042255	Beta-hexosaminidase subunit beta OS=Mus musculus GN=Hexb PE=1 SV=2 - [HEXB_MOUSE]
S4R2B0	1.257	1.473	NA	1.365	0.023197	RNA-binding protein 25 (Fragment) OS=Mus musculus GN=Rbm25 PE=1 SV=1 - [S4R2B0_MOUSE]
Q00612	1.391	1.379	1.304	1.358	0.0043576	Glucose-6-phosphate 1-dehydrogenase X OS=Mus musculus GN=G6pdx PE=1 SV=3 - [G6PD1_MOUSE]
A0A087WP81	1.358	1.388	1.323	1.35633	0.0020652	Ubiquitin carboxyl-terminal hydrolase isozyme L5 (Fragment) OS=Mus musculus GN=Uchl5 PE=1 SV=1 - [A0A087WP81_MOUSE]
P24638	1.288	1.396	1.36	1.348	0.0062719	Lysosomal acid phosphatase OS=Mus musculus GN=Acp2 PE=1 SV=2 - [PPAL_MOUSE]
Q8K265	NA	1.313	1.38	1.3465	0.010303	Wdr18 protein (Fragment) OS=Mus musculus GN=Wdr18 PE=2 SV=1 - [Q8K265_MOUSE]
P97384	1.382	1.405	1.243	1.34333	0.016653	Annexin A11 OS=Mus musculus GN=Anxa11 PE=1 SV=2 - [ANX11_MOUSE]
P26262	1.325	1.479	1.226	1.34333	0.03299	Plasma kallikrein OS=Mus musculus GN=Klkb1 PE=1 SV=2 - [KLKB1_MOUSE]
A2ARI0	1.319	1.302	1.387	1.336	0.0044143	Thioredoxin-related transmembrane protein 4 OS=Mus musculus GN=Tmx4 PE=1 SV=1 - [A2ARI0_MOUSE]
Q00897	1.324	1.411	1.27	1.335	0.011111	Alpha-1-antitrypsin 1-4 OS=Mus musculus GN=Serpina1d PE=1 SV=1 - [A1AT4_MOUSE]
Q684Q6	1.253	1.305	1.442	1.33333	0.020651	Membrane protein, palmitoylated (Fragment) OS=Mus musculus GN=Mpp1 PE=2 SV=1 - [Q684Q6_MOUSE]
Q3UAS2	1.391	1.189	1.411	1.33033	0.035682	Putative uncharacterized protein OS=Mus musculus GN=Capza1 PE=2 SV=1 - [Q3UAS2_MOUSE]
Q923D2	1.281	1.302	1.407	1.33	0.010205	Flavin reductase (NADPH) OS=Mus musculus GN=Blvrb PE=1 SV=3 - [BLVRB_MOUSE]
Q9Z0P5-2	1.373	1.335	1.281	1.32967	0.0049745	Isoform 2 of Twinfilin-2 OS=Mus musculus GN=Twf2 - [TWF2_MOUSE]
Q99M71	1.302	1.327	1.348	1.32567	0.0012664	Mammalian ependymin-related protein 1 OS=Mus musculus GN=Epdr1 PE=1 SV=1 - [EPDR1_MOUSE]
A6X8Z5	1.387	NA	1.26	1.3235	0.012465	Rho GTPase-activating protein 31 OS=Mus musculus GN=Arhgap31 PE=1 SV=1 - [RHG31_MOUSE]
Q9CZX0	NA	1.341	1.288	1.3145	0.010577	Elongator complex protein 3 OS=Mus musculus GN=Elp3 PE=1 SV=1 - [ELP3_MOUSE]
Q3V471	1.396	1.247	1.284	1.309	0.015542	Galectin (Fragment) OS=Mus musculus GN=Lgals3 PE=2 SV=1 - [Q3V471_MOUSE]
Q8BU30	1.397	1.28	1.207	1.29467	0.026351	Isoleucine--tRNA ligase, cytoplasmic OS=Mus musculus GN=Iars PE=1 SV=2 - [SYIC_MOUSE]
Q99M55	1.258	1.431	1.177	1.28867	0.048709	V-type proton ATPase subunit a OS=Mus musculus GN=Atp6v0a1 PE=2 SV=1 - [Q99M55_MOUSE]
Q9JKY0	NA	1.379	1.19	1.2845	0.034319	Cell differentiation protein RCD1 homolog OS=Mus musculus GN=Rqcd1 PE=1 SV=1 - [RCD1_MOUSE]
B2RTG7	1.328	1.274	1.245	1.28233	0.0057331	WD repeat domain 26 OS=Mus musculus GN=Wdr26 PE=2 SV=1 - [B2RTG7_MOUSE]
O35619	NA	1.178	1.381	1.2795	0.032688	Vesicle associated membrane protein 2 OS=Mus musculus GN=Vamp2 PE=2 SV=1 - [O35619_MOUSE]
Q08024-4	1.234	1.306	NA	1.27	0.038642	Isoform 4 of Core-binding factor subunit beta OS=Mus musculus GN=Cbfb - [PEBB_MOUSE]
Q9CQI6	1.156	1.395	1.258	1.26967	0.049223	Coactosin-like protein OS=Mus musculus GN=Cotl1 PE=1 SV=3 - [COTL1_MOUSE]
P60710	1.266	1.283	1.257	1.26867	0.00063529	Actin, cytoplasmic 1 OS=Mus musculus GN=Actb PE=1 SV=1 - [ACTB_MOUSE]
A0A0N4SVB8	1.387	1.232	1.18	1.26633	0.040169	ADP-ribosylation factor-like protein 8B OS=Mus musculus GN=Arl8b PE=4 SV=1 - [A0A0N4SVB8_MOUSE]
Q6P6I8	1.307	1.254	1.228	1.263	0.006116	Signal-regulatory protein alpha OS=Mus musculus GN=Sirpa PE=1 SV=1 - [Q6P6I8_MOUSE]
G5E866	1.274	1.34	1.172	1.262	0.027377	Splicing factor 3B subunit 1 OS=Mus musculus GN=Sf3b1 PE=1 SV=1 - [G5E866_MOUSE]
A0JLT5	1.275	1.279	1.219	1.25767	0.0045611	Mybbp1a protein (Fragment) OS=Mus musculus GN=Mybbp1a PE=2 SV=1 - [A0JLT5_MOUSE]
A0A0N4SUV3	1.261	1.214	1.265	1.24667	0.0035823	Vesicle-associated membrane protein 1 (Fragment) OS=Mus musculus GN=Vamp1 PE=4 SV=1 - [A0A0N4SUV3_MOUSE]
Q3TI79	NA	1.203	1.284	1.2435	0.02649	Putative uncharacterized protein OS=Mus musculus GN=Dkc1 PE=2 SV=1 - [Q3TI79_MOUSE]
P11352	1.28	1.166	1.281	1.24233	0.020259	Glutathione peroxidase 1 OS=Mus musculus GN=Gpx1 PE=1 SV=2 - [GPX1_MOUSE]
Q641N9	1.309	1.163	1.246	1.23933	0.024867	Importin subunit alpha OS=Mus musculus GN=Kpna2 PE=2 SV=1 - [Q641N9_MOUSE]
Q3UAG2	1.26	1.315	1.138	1.23767	0.038763	6-phosphogluconate dehydrogenase, decarboxylating OS=Mus musculus GN=Pgd PE=2 SV=1 - [Q3UAG2_MOUSE]
Q3TW28	1.201	1.16	1.344	1.235	0.042321	Putative uncharacterized protein OS=Mus musculus GN=Tpp2 PE=2 SV=1 - [Q3TW28_MOUSE]
P08101-2	1.312	1.214	1.178	1.23467	0.022617	Isoform IIB2 of Low affinity immunoglobulin gamma Fc region receptor II OS=Mus musculus GN=Fcgr2 - [FCGR2_MOUSE]
Q9CVB6	1.205	1.188	1.304	1.23233	0.018852	Actin-related protein 2/3 complex subunit 2 OS=Mus musculus GN=Arpc2 PE=1 SV=3 - [ARPC2_MOUSE]
Q6NY09	NA	1.233	1.228	1.2305	0.0024671	Lnpep protein OS=Mus musculus GN=Lnpep PE=2 SV=1 - [Q6NY09_MOUSE]
P59999	1.319	1.183	1.18	1.22733	0.031031	Actin-related protein 2/3 complex subunit 4 OS=Mus musculus GN=Arpc4 PE=1 SV=3 - [ARPC4_MOUSE]
A0A0N4SUM7	1.161	NA	1.293	1.227	0.036169	Transmembrane protein 176B (Fragment) OS=Mus musculus GN=Tmem176b PE=4 SV=1 - [A0A0N4SUM7_MOUSE]
Q9CRA0	1.26	1.16	1.255	1.225	0.017271	Ecto-ADP-ribosyltransferase 4 OS=Mus musculus GN=Art4 PE=1 SV=1 - [NAR4_MOUSE]
O08583-2	NA	1.288	1.159	1.2235	0.025576	Isoform 2 of THO complex subunit 4 OS=Mus musculus GN=Alyref - [THOC4_MOUSE]
Q3TIH9	1.231	NA	1.214	1.2225	0.00048509	Putative uncharacterized protein OS=Mus musculus PE=2 SV=1 - [Q3TIH9_MOUSE]
Q3UJV6	1.27	1.164	1.233	1.22233	0.015962	MCG13388, isoform CRA_b OS=Mus musculus GN=Uqcr11 PE=2 SV=1 - [Q3UJV6_MOUSE]
B2KF34	1.262	1.176	NA	1.219	0.029176	Mitogen-activated protein kinase 14 (Fragment) OS=Mus musculus GN=Mapk14 PE=1 SV=1 - [B2KF34_MOUSE]
Q64522	1.277	1.15	1.215	1.214	0.023697	Histone H2A type 2-B OS=Mus musculus GN=Hist2h2ab PE=1 SV=3 - [H2A2B_MOUSE]
Q8K1H1	NA	1.228	1.197	1.2125	0.0048689	Tudor domain-containing protein 7 OS=Mus musculus GN=Tdrd7 PE=1 SV=1 - [TDRD7_MOUSE]
Q3TCE7	1.203	1.189	1.238	1.21	0.0039431	Putative uncharacterized protein OS=Mus musculus GN=Arpc1b PE=2 SV=1 - [Q3TCE7_MOUSE]
P49446-3	1.184	1.265	1.174	1.20767	0.015373	Isoform 3 of Receptor-type tyrosine-protein phosphatase epsilon OS=Mus musculus GN=Ptpre - [PTPRE_MOUSE]
Q5FW52	NA	1.185	1.224	1.2045	0.024187	Muscular LMNA-interacting protein OS=Mus musculus GN=Mlip PE=1 SV=1 - [MLIP_MOUSE]
P08752	1.23	1.14	1.24	1.20333	0.02045	Guanine nucleotide-binding protein G(i) subunit alpha-2 OS=Mus musculus GN=Gnai2 PE=1 SV=5 - [GNAI2_MOUSE]
Q99JR1	1.271	1.169	1.167	1.20233	0.022782	Sideroflexin-1 OS=Mus musculus GN=Sfxn1 PE=1 SV=3 - [SFXN1_MOUSE]
