# Supplementary material for: Quantitative Proteomic Analysis of Mouse Sciatic Nerve Reveals Post-injury Upregulation of ADP-Dependent Glucokinase Promoting Macrophage Phagocytosis
Source: Front Mol Neurosci. 2021 Nov 12;14:777621. doi: 10.3389/fnmol.2021.777621 (PMC8633568; doi:10.3389/fnmol.2021.777621)
Supplement: Supplementary file 3 [file Table_2.xlsx]

## Sheet: Decreased Proteins at 12 h
Significantly decreased proteins at 12 h
UniProt ID	128N:127C (Inj/Uni)			Mean of fold change (Inj/Uni)	p-value	Protein name
	Mouse #1	Mouse #2	Mouse #3
P63154	0.728	0.604	0.574	0.635333	0.023898	Crooked neck-like protein 1 OS=Mus musculus GN=Crnkl1 PE=1 SV=1 - [CRNL1_MOUSE]
P39053-5	0.71	0.64	0.564	0.638	0.020842	Isoform 5 of Dynamin-1 OS=Mus musculus GN=Dnm1 - [DYN1_MOUSE]
P04247	0.569	0.704	0.646	0.639667	0.018316	Myoglobin OS=Mus musculus GN=Mb PE=1 SV=3 - [MYG_MOUSE]
Q8BP92	0.605	0.583	0.75	0.646	0.029976	Reticulocalbin-2 OS=Mus musculus GN=Rcn2 PE=1 SV=1 - [RCN2_MOUSE]
Q61823	NA	0.665	0.676	0.6705	0.036466	Programmed cell death protein 4 OS=Mus musculus GN=Pdcd4 PE=1 SV=1 - [PDCD4_MOUSE]
C9K0Z7	NA	0.678	0.667	0.6725	0.026093	FK-506-binding protein 38 OS=Mus musculus GN=Fkbp8 PE=2 SV=1 - [C9K0Z7_MOUSE]
P16015	0.689	0.752	0.599	0.68	0.02766	Carbonic anhydrase 3 OS=Mus musculus GN=Ca3 PE=1 SV=3 - [CAH3_MOUSE]
Q8C3W1	0.725	0.685	0.7	0.703333	0.0021969	Uncharacterized protein C1orf198 homolog OS=Mus musculus PE=1 SV=1 - [CA198_MOUSE]
Q05421	0.801	0.707	0.625	0.711	0.040234	Cytochrome P450 2E1 OS=Mus musculus GN=Cyp2e1 PE=1 SV=1 - [CP2E1_MOUSE]
P04117	0.754	0.739	0.643	0.712	0.020752	Fatty acid-binding protein, adipocyte OS=Mus musculus GN=Fabp4 PE=1 SV=3 - [FABP4_MOUSE]
P63254	0.725	0.752	0.709	0.728667	0.0029214	Cysteine-rich protein 1 OS=Mus musculus GN=Crip1 PE=1 SV=2 - [CRIP1_MOUSE]
P61205	0.667	0.808	NA	0.7375	0.042359	ADP-ribosylation factor 3 OS=Mus musculus GN=Arf3 PE=2 SV=2 - [ARF3_MOUSE]
Q8VCQ8	0.731	0.805	0.685	0.740333	0.023143	Caldesmon 1 OS=Mus musculus GN=Cald1 PE=1 SV=1 - [Q8VCQ8_MOUSE]
Q9CQM5	0.778	0.722	0.742	0.747333	0.0055491	Thioredoxin domain-containing protein 17 OS=Mus musculus GN=Txndc17 PE=1 SV=1 - [TXD17_MOUSE]
B1AUB6	0.752	0.782	0.722	0.752	0.0064509	Nuclear factor 1 (Fragment) OS=Mus musculus GN=Nfia PE=1 SV=1 - [B1AUB6_MOUSE]
P97315	0.735	0.836	0.696	0.755667	0.03491	Cysteine and glycine-rich protein 1 OS=Mus musculus GN=Csrp1 PE=1 SV=3 - [CSRP1_MOUSE]
Q9D0J8	0.67	0.818	0.787	0.758333	0.044398	Parathymosin OS=Mus musculus GN=Ptms PE=1 SV=3 - [PTMS_MOUSE]
V9GXA0	0.749	0.825	0.708	0.760667	0.025273	Muscular LMNA-interacting protein OS=Mus musculus GN=Mlip PE=1 SV=1 - [V9GXA0_MOUSE]
B2RXC2	0.702	0.815	0.769	0.762	0.024276	Inositol 1,4,5-trisphosphate 3-kinase B OS=Mus musculus GN=Itpkb PE=1 SV=1 - [B2RXC2_MOUSE]
P63040	0.746	0.807	0.743	0.765333	0.0099096	Complexin-1 OS=Mus musculus GN=Cplx1 PE=1 SV=1 - [CPLX1_MOUSE]
F6U2C2	0.725	0.751	0.827	0.767667	0.021189	Ataxin-2 (Fragment) OS=Mus musculus GN=Atxn2 PE=1 SV=1 - [F6U2C2_MOUSE]
Q69ZS7-2	0.754	0.803	0.754	0.770333	0.0063858	Isoform 2 of HBS1-like protein OS=Mus musculus GN=Hbs1l - [HBS1L_MOUSE]
P45952	0.748	0.81	0.755	0.771	0.0091681	Medium-chain specific acyl-CoA dehydrogenase, mitochondrial OS=Mus musculus GN=Acadm PE=1 SV=1 - [ACADM_MOUSE]
P15626	0.741	0.824	0.75	0.771667	0.016214	Glutathione S-transferase Mu 2 OS=Mus musculus GN=Gstm2 PE=1 SV=2 - [GSTM2_MOUSE]
Q922R9	0.757	0.826	0.732	0.771667	0.018571	Trap1 protein (Fragment) OS=Mus musculus GN=Trap1 PE=2 SV=1 - [Q922R9_MOUSE]
P16045	0.719	0.817	0.79	0.775333	0.02161	Galectin-1 OS=Mus musculus GN=Lgals1 PE=1 SV=3 - [LEG1_MOUSE]
A0A0B4J1F2	0.705	0.823	0.81	0.779333	0.036079	Microtubule-associated protein OS=Mus musculus GN=Map4 PE=1 SV=1 - [A0A0B4J1F2_MOUSE]
Q8K2J7-2	0.696	0.824	0.828	0.782667	0.049044	Isoform 2 of RELT-like protein 1 OS=Mus musculus GN=Rell1 - [RELL1_MOUSE]
P10922	0.768	0.815	0.778	0.787	0.0056058	Histone H1.0 OS=Mus musculus GN=H1f0 PE=2 SV=4 - [H10_MOUSE]
P63300	0.731	0.812	0.819	0.787333	0.022332	Selenoprotein W OS=Mus musculus GN=Sepw1 PE=1 SV=3 - [SELW_MOUSE]
Q6PDY2	0.793	0.854	0.72	0.789	0.040054	2-aminoethanethiol dioxygenase OS=Mus musculus GN=Ado PE=1 SV=2 - [AEDO_MOUSE]
P56375	0.737	0.846	0.785	0.789333	0.026894	Acylphosphatase-2 OS=Mus musculus GN=Acyp2 PE=1 SV=2 - [ACYP2_MOUSE]
Q3TJP6	0.805	0.804	0.762	0.790333	0.0058459	Putative uncharacterized protein OS=Mus musculus GN=Cd34 PE=2 SV=1 - [Q3TJP6_MOUSE]
P11404	0.766	0.843	0.763	0.790667	0.018561	Fatty acid-binding protein, heart OS=Mus musculus GN=Fabp3 PE=1 SV=5 - [FABPH_MOUSE]
H7BX88	0.756	0.852	0.764	0.790667	0.025159	Carnitine O-acetyltransferase OS=Mus musculus GN=Crat PE=1 SV=1 - [H7BX88_MOUSE]
Q64471	0.725	0.799	0.855	0.793	0.039317	Glutathione S-transferase theta-1 OS=Mus musculus GN=Gstt1 PE=1 SV=4 - [GSTT1_MOUSE]
Q3TLM7	0.759	0.832	NA	0.7955	0.047492	Sorting nexin-16 OS=Mus musculus GN=Snx16 PE=1 SV=1 - [Q3TLM7_MOUSE]
P97447	0.781	0.857	0.754	0.797333	0.026943	Four and a half LIM domains protein 1 OS=Mus musculus GN=Fhl1 PE=1 SV=3 - [FHL1_MOUSE]
A1A4B3	0.85	NA	0.749	0.7995	0.037556	Col5a3 protein (Fragment) OS=Mus musculus GN=Col5a3 PE=2 SV=1 - [A1A4B3_MOUSE]
Q8C1L7	0.816	0.749	0.843	0.802667	0.024511	40S ribosomal protein S21 OS=Mus musculus GN=mCG_6739 PE=2 SV=1 - [Q8C1L7_MOUSE]
Q9DCT8	0.738	0.87	0.804	0.804	0.043465	Cysteine-rich protein 2 OS=Mus musculus GN=Crip2 PE=1 SV=1 - [CRIP2_MOUSE]
P52760	0.759	0.861	0.796	0.805333	0.027314	Ribonuclease UK114 OS=Mus musculus GN=Hrsp12 PE=1 SV=3 - [UK114_MOUSE]
P49817	0.867	0.827	0.74	0.811333	0.046005	Caveolin-1 OS=Mus musculus GN=Cav1 PE=1 SV=1 - [CAV1_MOUSE]
H3BLI9	0.78	0.848	0.811	0.813	0.01326	TSC22 domain family protein 1 OS=Mus musculus GN=Tsc22d1 PE=1 SV=1 - [H3BLI9_MOUSE]
Q8BTY3	0.744	0.857	0.842	0.814333	0.043076	Putative uncharacterized protein OS=Mus musculus GN=Ppa1 PE=2 SV=1 - [Q8BTY3_MOUSE]
Q8BNA5	0.762	0.861	0.831	0.818	0.030718	Putative uncharacterized protein OS=Mus musculus GN=Cttn PE=2 SV=1 - [Q8BNA5_MOUSE]
P51859	0.747	0.87	0.837	0.818	0.047234	Hepatoma-derived growth factor OS=Mus musculus GN=Hdgf PE=1 SV=2 - [HDGF_MOUSE]
Q8CB16	0.756	0.877	0.833	0.822	0.045124	Putative uncharacterized protein OS=Mus musculus GN=Palm PE=2 SV=1 - [Q8CB16_MOUSE]
P49615	0.795	0.832	0.84	0.822333	0.0074334	Cyclin-dependent-like kinase 5 OS=Mus musculus GN=Cdk5 PE=1 SV=1 - [CDK5_MOUSE]
Q5NCU4	0.8	0.862	0.805	0.822333	0.014531	SPARC OS=Mus musculus GN=Sparc PE=1 SV=1 - [Q5NCU4_MOUSE]
P15105	0.835	0.807	0.828	0.823333	0.0027702	Glutamine synthetase OS=Mus musculus GN=Glul PE=1 SV=6 - [GLNA_MOUSE]
Q99JI1	0.843	0.819	0.81	0.824	0.0037549	Musculoskeletal embryonic nuclear protein 1 OS=Mus musculus GN=Mustn1 PE=1 SV=1 - [MSTN1_MOUSE]
F7AFM3	0.831	0.788	0.857	0.825333	0.015824	Threonine synthase-like 2 (Fragment) OS=Mus musculus GN=Thnsl2 PE=1 SV=1 - [F7AFM3_MOUSE]
O54724	0.827	0.847	0.805	0.826333	0.0058653	Polymerase I and transcript release factor OS=Mus musculus GN=Ptrf PE=1 SV=1 - [PTRF_MOUSE]
P18608	0.844	0.824	0.816	0.828	0.0028057	Non-histone chromosomal protein HMG-14 OS=Mus musculus GN=Hmgn1 PE=1 SV=2 - [HMGN1_MOUSE]
