# Supplementary material for: Quantitative Proteomic Analysis of Mouse Sciatic Nerve Reveals Post-injury Upregulation of ADP-Dependent Glucokinase Promoting Macrophage Phagocytosis
Source: Front Mol Neurosci. 2021 Nov 12;14:777621. doi: 10.3389/fnmol.2021.777621 (PMC8633568; doi:10.3389/fnmol.2021.777621)
Supplement: Supplementary file 4 [file Table_3.xlsx]

## Sheet: Increased Proteins at 30 h
Significantly increased proteins at 30 h
UniProt ID	127N:126 (Inj/Uni)			Mean of fold change (Inj/Uni)	p-value	Protein name
	Mouse #1	Mouse #2	Mouse #3
O35744	4.035	2.46305	3.907	3.46835	0.01666	Chitinase-like protein 3 OS=Mus musculus GN=Chil3 PE=1 SV=2 - [CHIL3_MOUSE]
P27005	2.607	2.36967	3.901	2.95922	0.020116	Protein S100-A8 OS=Mus musculus GN=S100a8 PE=1 SV=3 - [S10A8_MOUSE]
P51437	3.055	2.15054	3.655	2.95351	0.020935	Cathelin-related antimicrobial peptide OS=Mus musculus GN=Camp PE=1 SV=1 - [CRAMP_MOUSE]
P34928	1.91	2.6738	3.979	2.85427	0.041861	Apolipoprotein C-I OS=Mus musculus GN=Apoc1 PE=1 SV=1 - [APOC1_MOUSE]
Q9Z183	3.111	1.93798	3.412	2.82033	0.028908	Protein-arginine deiminase type-4 OS=Mus musculus GN=Padi4 PE=2 SV=3 - [PADI4_MOUSE]
P31725	2.969	1.98807	2.98	2.64569	0.01918	Protein S100-A9 OS=Mus musculus GN=S100a9 PE=1 SV=3 - [S10A9_MOUSE]
P35441	2.862	1.7452	2.922	2.50973	0.033749	Thrombospondin-1 OS=Mus musculus GN=Thbs1 PE=1 SV=1 - [TSP1_MOUSE]
Q3TYT5	2.127	2.54453	2.687	2.45284	0.0062009	Putative uncharacterized protein OS=Mus musculus GN=Epb42 PE=2 SV=1 - [Q3TYT5_MOUSE]
Q9CZW2-2	NA	2.6455	2.199	2.42225	0.0096277	Isoform 2 of Centromere protein N OS=Mus musculus GN=Cenpn - [CENPN_MOUSE]
Q61533	1.966	2.2779	2.877	2.37363	0.016509	Endogenous murine leukemia virus (Fragment) OS=Mus musculus PE=2 SV=1 - [Q61533_MOUSE]
A8DUL0	2.254	2.25734	2.486	2.33245	0.0014651	Beta-globin OS=Mus musculus GN=Hbbt1 PE=3 SV=1 - [A8DUL0_MOUSE]
P11672	2.822	1.93424	2.179	2.31175	0.017763	Neutrophil gelatinase-associated lipocalin OS=Mus musculus GN=Lcn2 PE=1 SV=1 - [NGAL_MOUSE]
P60761	1.667	2.23714	2.99	2.29805	0.041315	Neurogranin OS=Mus musculus GN=Nrgn PE=1 SV=1 - [NEUG_MOUSE]
O70362	2.009	2.35849	2.398	2.25516	0.004818	Phosphatidylinositol-glycan-specific phospholipase D OS=Mus musculus GN=Gpld1 PE=1 SV=1 - [PHLD_MOUSE]
Q91V80	1.832	NA	2.654	2.243	0.039274	Apolipoprotein F OS=Mus musculus GN=Apof PE=2 SV=2 - [APOF_MOUSE]
P11247	2.548	1.74216	2.149	2.14639	0.020724	Myeloperoxidase OS=Mus musculus GN=Mpo PE=1 SV=2 - [PERM_MOUSE]
P41245	2.459	1.81818	2.143	2.14006	0.013158	Matrix metalloproteinase-9 OS=Mus musculus GN=Mmp9 PE=1 SV=2 - [MMP9_MOUSE]
P04919-2	1.748	2.10084	2.319	2.05595	0.01319	Isoform 2 of Band 3 anion transport protein OS=Mus musculus GN=Slc4a1 - [B3AT_MOUSE]
A8DUP7	1.514	2.07469	2.47	2.01956	0.04128	Beta-globin OS=Mus musculus GN=Hbbt1 PE=3 SV=1 - [A8DUP7_MOUSE]
Q7TM98	2.2	1.93424	1.895	2.00975	0.0044758	Resistin like gamma OS=Mus musculus GN=Retnlg PE=2 SV=1 - [Q7TM98_MOUSE]
Q00623	1.747	1.81159	2.393	1.98386	0.021006	Apolipoprotein A-I OS=Mus musculus GN=Apoa1 PE=1 SV=2 - [APOA1_MOUSE]
Q61838	1.656	1.90114	2.34	1.96571	0.022035	Alpha-2-macroglobulin OS=Mus musculus GN=A2m PE=1 SV=3 - [A2M_MOUSE]
G3X8T9	1.854	1.9305	1.984	1.92283	0.00090635	Serine (Or cysteine) peptidase inhibitor, clade A, member 3N, isoform CRA_a OS=Mus musculus GN=Serpina3n PE=1 SV=1 - [G3X8T9_MOUSE]
P29788	1.732	1.57978	2.417	1.90959	0.039599	Vitronectin OS=Mus musculus GN=Vtn PE=1 SV=2 - [VTNC_MOUSE]
P20801	1.671	2.19298	1.842	1.90199	0.01525	Troponin C, skeletal muscle OS=Mus musculus GN=Tnnc2 PE=1 SV=2 - [TNNC2_MOUSE]
E9PV24-2	1.982	1.59744	2.122	1.90048	0.017683	Isoform 2 of Fibrinogen alpha chain OS=Mus musculus GN=Fga - [FIBA_MOUSE]
P11859	1.608	2.1978	1.857	1.8876	0.020107	Angiotensinogen OS=Mus musculus GN=Agt PE=1 SV=1 - [ANGT_MOUSE]
P08071	1.999	1.58479	1.964	1.84926	0.01467	Lactotransferrin OS=Mus musculus GN=Ltf PE=1 SV=4 - [TRFL_MOUSE]
O88783	NA	1.78571	1.902	1.84386	0.011821	Coagulation factor V OS=Mus musculus GN=F5 PE=1 SV=1 - [FA5_MOUSE]
Q01339	1.565	1.80832	2.131	1.83477	0.021456	Beta-2-glycoprotein 1 OS=Mus musculus GN=Apoh PE=1 SV=1 - [APOH_MOUSE]
P13634	1.591	1.87617	1.957	1.80806	0.011333	Carbonic anhydrase 1 OS=Mus musculus GN=Ca1 PE=1 SV=4 - [CAH1_MOUSE]
B8JK07	1.743	NA	1.871	1.807	0.028377	Protein Cyp4f13 OS=Mus musculus GN=Cyp4f13 PE=1 SV=1 - [B8JK07_MOUSE]
E9QKL6	1.674	NA	1.916	1.795	0.020092	Interferon-activable protein 204 OS=Mus musculus GN=Ifi204 PE=1 SV=1 - [E9QKL6_MOUSE]
Q9JHH6	1.622	1.7331	2.021	1.79203	0.012419	Carboxypeptidase B2 OS=Mus musculus GN=Cpb2 PE=1 SV=1 - [CBPB2_MOUSE]
Q8VCM7	1.661	1.51057	2.195	1.78886	0.036754	Fibrinogen gamma chain OS=Mus musculus GN=Fgg PE=1 SV=1 - [FIBG_MOUSE]
B7ZCG3	2.104	1.54321	1.694	1.7804	0.025128	BPI fold-containing family A member 2 (Fragment) OS=Mus musculus GN=Bpifa2 PE=1 SV=1 - [B7ZCG3_MOUSE]
O88947	NA	1.4881	2.046	1.76705	0.040187	Coagulation factor X OS=Mus musculus GN=F10 PE=1 SV=1 - [FA10_MOUSE]
E9Q5L2	1.654	1.50376	2.129	1.76225	0.033135	Inter alpha-trypsin inhibitor, heavy chain 4 OS=Mus musculus GN=Itih4 PE=1 SV=1 - [E9Q5L2_MOUSE]
O08692	1.842	1.65017	1.785	1.75906	0.0033489	Neutrophilic granule protein OS=Mus musculus GN=Ngp PE=1 SV=1 - [NGP_MOUSE]
Q8BWS6	NA	1.64474	1.848	1.74637	0.014535	Putative uncharacterized protein (Fragment) OS=Mus musculus GN=Adk PE=2 SV=1 - [Q8BWS6_MOUSE]
E9Q1Y3	1.502	1.82815	1.883	1.73772	0.01637	Apolipoprotein B-100 (Fragment) OS=Mus musculus GN=Apob PE=1 SV=1 - [E9Q1Y3_MOUSE]
Q5SX39	1.765	1.63399	1.808	1.73566	0.0030604	Myosin-4 OS=Mus musculus GN=Myh4 PE=2 SV=1 - [MYH4_MOUSE]
P06728	1.501	1.64474	2.042	1.72925	0.027469	Apolipoprotein A-IV OS=Mus musculus GN=Apoa4 PE=1 SV=3 - [APOA4_MOUSE]
Q8R2S8	1.681	1.5949	1.894	1.7233	0.0086989	CD177 antigen OS=Mus musculus GN=Cd177 PE=2 SV=1 - [CD177_MOUSE]
Q61096	1.691	1.52672	1.948	1.72191	0.016786	Myeloblastin OS=Mus musculus GN=Prtn3 PE=1 SV=2 - [PRTN3_MOUSE]
Q7TQ48-2	NA	1.40845	2.025	1.71673	0.048784	Isoform 2 of Sarcalumenin OS=Mus musculus GN=Srl - [SRCA_MOUSE]
P06684	1.595	1.43266	2.097	1.70822	0.044059	Complement C5 OS=Mus musculus GN=C5 PE=1 SV=2 - [CO5_MOUSE]
P58771-2	1.494	1.63666	1.91	1.68022	0.018923	Isoform 2 of Tropomyosin alpha-1 chain OS=Mus musculus GN=Tpm1 - [TPM1_MOUSE]
P07361	1.471	1.63666	1.88	1.66255	0.019337	Alpha-1-acid glycoprotein 2 OS=Mus musculus GN=Orm2 PE=1 SV=1 - [A1AG2_MOUSE]
P07310	1.688	1.78571	1.493	1.65557	0.010932	Creatine kinase M-type OS=Mus musculus GN=Ckm PE=1 SV=1 - [KCRM_MOUSE]
Q14BI5	1.79	1.65563	1.488	1.64454	0.011522	Myomesin 2 OS=Mus musculus GN=Myom2 PE=1 SV=1 - [Q14BI5_MOUSE]
E9PV48	NA	1.71527	1.57	1.64263	0.040344	Protein Ifit3b OS=Mus musculus GN=Ifit3b PE=1 SV=1 - [E9PV48_MOUSE]
A2A6K0	1.649	1.5083	1.737	1.63143	0.0070671	Troponin I, fast skeletal muscle (Fragment) OS=Mus musculus GN=Tnni2 PE=1 SV=1 - [A2A6K0_MOUSE]
P01027	1.533	1.47929	1.862	1.62476	0.021462	Complement C3 OS=Mus musculus GN=C3 PE=1 SV=3 - [CO3_MOUSE]
Q00724	1.464	1.62866	1.759	1.61722	0.012177	Retinol-binding protein 4 OS=Mus musculus GN=Rbp4 PE=1 SV=2 - [RET4_MOUSE]
P62806	1.592	1.68634	1.571	1.61645	0.0020478	Histone H4 OS=Mus musculus GN=Hist1h4a PE=1 SV=2 - [H4_MOUSE]
Q6P3C3	1.285	1.80505	1.708	1.59935	0.048815	Calsequestrin OS=Mus musculus GN=Casq1 PE=2 SV=2 - [Q6P3C3_MOUSE]
A0A075B5V1	1.563	1.66389	1.565	1.5973	0.0019406	Protein Ighv1-31 OS=Mus musculus GN=Ighv1-31 PE=4 SV=1 - [A0A075B5V1_MOUSE]
P97457	1.329	1.73913	1.719	1.59571	0.034558	Myosin regulatory light chain 2, skeletal muscle isoform OS=Mus musculus GN=Mylpf PE=1 SV=3 - [MLRS_MOUSE]
P00920	1.557	1.59236	1.619	1.58945	0.00059596	Carbonic anhydrase 2 OS=Mus musculus GN=Ca2 PE=1 SV=4 - [CAH2_MOUSE]
Q8BND5-3	1.492	1.70648	1.567	1.58849	0.0071607	Isoform 3 of Sulfhydryl oxidase 1 OS=Mus musculus GN=Qsox1 - [QSOX1_MOUSE]
A0AUV1	1.386	1.78253	1.591	1.58651	0.02449	Histone H2A (Fragment) OS=Mus musculus GN=Hist1h2ah PE=2 SV=1 - [A0AUV1_MOUSE]
Q03734	1.295	1.71527	1.739	1.58309	0.042589	Serine protease inhibitor A3M OS=Mus musculus GN=Serpina3m PE=1 SV=2 - [SPA3M_MOUSE]
P06909	1.439	1.38313	1.873	1.56504	0.043983	Complement factor H OS=Mus musculus GN=Cfh PE=1 SV=2 - [CFAH_MOUSE]
Q8K0E8	1.509	1.35501	1.819	1.561	0.036502	Fibrinogen beta chain OS=Mus musculus GN=Fgb PE=1 SV=1 - [FIBB_MOUSE]
P20918	1.419	1.51745	1.716	1.55082	0.015926	Plasminogen OS=Mus musculus GN=Plg PE=1 SV=3 - [PLMN_MOUSE]
Q91X72	1.406	1.41044	1.808	1.54148	0.036238	Hemopexin OS=Mus musculus GN=Hpx PE=1 SV=2 - [HEMO_MOUSE]
P06683	1.392	1.42857	1.796	1.53886	0.034533	Complement component C9 OS=Mus musculus GN=C9 PE=1 SV=2 - [CO9_MOUSE]
P41731	NA	1.28205	1.784	1.53303	0.047291	CD63 antigen OS=Mus musculus GN=Cd63 PE=1 SV=2 - [CD63_MOUSE]
Q61646	1.683	1.287	1.623	1.531	0.037933	Haptoglobin OS=Mus musculus GN=Hp PE=1 SV=1 - [HPT_MOUSE]
P32848	1.658	1.35318	1.553	1.52139	0.020083	Parvalbumin alpha OS=Mus musculus GN=Pvalb PE=1 SV=3 - [PRVA_MOUSE]
P52430	1.504	1.70648	1.34	1.51683	0.027567	Serum paraoxonase/arylesterase 1 OS=Mus musculus GN=Pon1 PE=1 SV=2 - [PON1_MOUSE]
P10107	1.574	1.41243	1.543	1.50981	0.006499	Annexin A1 OS=Mus musculus GN=Anxa1 PE=1 SV=2 - [ANXA1_MOUSE]
E9Q8K5	1.356	1.61551	1.521	1.4975	0.015998	Titin OS=Mus musculus GN=Ttn PE=1 SV=1 - [E9Q8K5_MOUSE]
Q61703	1.413	1.3459	1.723	1.49397	0.034583	Inter-alpha-trypsin inhibitor heavy chain H2 OS=Mus musculus GN=Itih2 PE=1 SV=1 - [ITIH2_MOUSE]
Q6P8J7	NA	1.49031	1.494	1.49216	0.00046318	Creatine kinase S-type, mitochondrial OS=Mus musculus GN=Ckmt2 PE=1 SV=1 - [KCRS_MOUSE]
Q3KQQ4	1.296	1.48368	1.694	1.49123	0.036477	Serpina1a protein OS=Mus musculus GN=Serpina1b PE=2 SV=1 - [Q3KQQ4_MOUSE]
Q6S9I0	1.254	1.60256	1.602	1.48619	0.041243	Kng2 protein OS=Mus musculus GN=Kng2 PE=1 SV=1 - [Q6S9I0_MOUSE]
Q91XL1	1.437	1.4771	1.543	1.4857	0.002734	Leucine-rich HEV glycoprotein OS=Mus musculus GN=Lrg1 PE=1 SV=1 - [Q91XL1_MOUSE]
P27661	1.516	1.60256	1.327	1.48185	0.01997	Histone H2AX OS=Mus musculus GN=H2afx PE=1 SV=2 - [H2AX_MOUSE]
P39039	1.496	1.45985	NA	1.47793	0.0027438	Mannose-binding protein A OS=Mus musculus GN=Mbl1 PE=1 SV=1 - [MBL1_MOUSE]
Q64726	1.385	1.44092	1.604	1.47664	0.012544	Zinc-alpha-2-glycoprotein OS=Mus musculus GN=Azgp1 PE=1 SV=2 - [ZA2G_MOUSE]
P15327	1.321	1.52439	1.58	1.47513	0.019511	Bisphosphoglycerate mutase OS=Mus musculus GN=Bpgm PE=1 SV=2 - [PMGE_MOUSE]
Q62234-2	1.388	1.68634	1.346	1.47345	0.032399	Isoform 2 of Myomesin-1 OS=Mus musculus GN=Myom1 - [MYOM1_MOUSE]
E9PUM5	1.406	1.40056	1.609	1.47185	0.01379	Protein Gm4788 OS=Mus musculus GN=Gm4788 PE=1 SV=1 - [E9PUM5_MOUSE]
B2RWQ7	1.557	NA	1.378	1.4675	0.033585	Arsb protein OS=Mus musculus GN=Arsb PE=2 SV=1 - [B2RWQ7_MOUSE]
P01872	1.429	1.40647	1.559	1.46482	0.0069924	Ig mu chain C region OS=Mus musculus GN=Ighm PE=1 SV=2 - [IGHM_MOUSE]
P28665	1.389	1.38122	1.608	1.45941	0.017114	Murinoglobulin-1 OS=Mus musculus GN=Mug1 PE=1 SV=3 - [MUG1_MOUSE]
P05977	1.444	1.36426	1.557	1.45509	0.010333	Myosin light chain 1/3, skeletal muscle isoform OS=Mus musculus GN=Myl1 PE=1 SV=2 - [MYL1_MOUSE]
P68134	1.42	1.45985	1.475	1.45162	0.00092606	Actin, alpha skeletal muscle OS=Mus musculus GN=Acta1 PE=1 SV=1 - [ACTS_MOUSE]
A0JLT5	1.377	1.31926	1.628	1.44142	0.030092	Mybbp1a protein (Fragment) OS=Mus musculus GN=Mybbp1a PE=2 SV=1 - [A0JLT5_MOUSE]
D3YTY9	1.443	1.3459	1.529	1.4393	0.010173	Kininogen-1 OS=Mus musculus GN=Kng1 PE=1 SV=1 - [D3YTY9_MOUSE]
P21614	1.383	1.33869	1.592	1.4379	0.021095	Vitamin D-binding protein OS=Mus musculus GN=Gc PE=1 SV=2 - [VTDB_MOUSE]
Q00898	1.31	1.31406	1.66	1.42802	0.046714	Alpha-1-antitrypsin 1-5 OS=Mus musculus GN=Serpina1e PE=1 SV=1 - [A1AT5_MOUSE]
Q9DAC2	1.396	1.56006	1.317	1.42435	0.019426	Complement component 8, gamma subunit, isoform CRA_b OS=Mus musculus GN=C8g PE=1 SV=1 - [Q9DAC2_MOUSE]
Q3V1D3	1.255	1.60514	1.407	1.42238	0.039449	AMP deaminase 1 OS=Mus musculus GN=Ampd1 PE=1 SV=2 - [AMPD1_MOUSE]
Q8R429	1.322	1.45985	1.48	1.42062	0.010179	Sarcoplasmic/endoplasmic reticulum calcium ATPase 1 OS=Mus musculus GN=Atp2a1 PE=1 SV=1 - [AT2A1_MOUSE]
Q60590	1.32	1.3459	1.574	1.4133	0.025411	Alpha-1-acid glycoprotein 1 OS=Mus musculus GN=Orm1 PE=1 SV=1 - [A1AG1_MOUSE]
P08101-2	1.42	1.27551	1.535	1.41017	0.02392	Isoform IIB2 of Low affinity immunoglobulin gamma Fc region receptor II OS=Mus musculus GN=Fcgr2 - [FCGR2_MOUSE]
Q61129	1.477	1.25471	1.495	1.4089	0.026567	Complement factor I OS=Mus musculus GN=Cfi PE=1 SV=3 - [CFAI_MOUSE]
Q61704	1.444	1.22249	1.558	1.40816	0.042257	Inter-alpha-trypsin inhibitor heavy chain H3 OS=Mus musculus GN=Itih3 PE=1 SV=3 - [ITIH3_MOUSE]
Q3U0C4	1.272	1.33511	1.607	1.4047	0.042451	Putative uncharacterized protein OS=Mus musculus GN=Gda PE=2 SV=1 - [Q3U0C4_MOUSE]
A0JLV3	1.322	1.35685	1.533	1.40395	0.017837	Histone H2B (Fragment) OS=Mus musculus GN=Hist1h2bj PE=2 SV=1 - [A0JLV3_MOUSE]
Q61247	1.519	1.30208	1.37	1.39703	0.018107	Alpha-2-antiplasmin OS=Mus musculus GN=Serpinf2 PE=1 SV=1 - [A2AP_MOUSE]
Q9ESB3	1.413	1.22249	1.546	1.39383	0.040964	Histidine-rich glycoprotein OS=Mus musculus GN=Hrg PE=1 SV=2 - [HRG_MOUSE]
Q8CB17	1.423	1.46199	1.277	1.38733	0.015727	Putative uncharacterized protein OS=Mus musculus GN=Fetub PE=2 SV=1 - [Q8CB17_MOUSE]
Q61344	1.25	1.40647	1.505	1.38716	0.026848	Beta-tropomyosin OS=Mus musculus GN=Tpm2 PE=2 SV=1 - [Q61344_MOUSE]
Q9DBB9	1.319	1.34228	1.472	1.37776	0.011178	Carboxypeptidase N subunit 2 OS=Mus musculus GN=Cpn2 PE=1 SV=2 - [CPN2_MOUSE]
P21550	1.373	1.40252	1.349	1.37484	0.0012473	Beta-enolase OS=Mus musculus GN=Eno3 PE=1 SV=3 - [ENOB_MOUSE]
P17047-3	1.28	1.36799	1.476	1.37466	0.016494	Isoform LAMP-2C of Lysosome-associated membrane glycoprotein 2 OS=Mus musculus GN=Lamp2 - [LAMP2_MOUSE]
P28650	1.446	1.28535	1.391	1.37412	0.011767	Adenylosuccinate synthetase isozyme 1 OS=Mus musculus GN=Adssl1 PE=1 SV=2 - [PURA1_MOUSE]
D3YY36	1.398	1.36986	1.353	1.37362	0.00090191	Protein 1300017J02Rik OS=Mus musculus GN=1300017J02Rik PE=1 SV=1 - [D3YY36_MOUSE]
B9EJ86	1.414	1.24688	1.44	1.36696	0.020592	Oxysterol-binding protein-related protein 8 OS=Mus musculus GN=Osbpl8 PE=1 SV=1 - [OSBL8_MOUSE]
Q8BH35	1.207	1.38889	1.502	1.36596	0.040571	Complement component C8 beta chain OS=Mus musculus GN=C8b PE=1 SV=1 - [CO8B_MOUSE]
B2RXW7	1.281	1.39082	1.422	1.36461	0.010345	Complement component 4B (Childo blood group) OS=Mus musculus GN=C4b PE=2 SV=1 - [B2RXW7_MOUSE]
Q921I1	1.32	1.24844	1.521	1.36315	0.03491	Serotransferrin OS=Mus musculus GN=Tf PE=1 SV=1 - [TRFE_MOUSE]
P29699	1.44	1.3245	1.306	1.35683	0.0098929	Alpha-2-HS-glycoprotein OS=Mus musculus GN=Ahsg PE=1 SV=1 - [FETUA_MOUSE]
P07759	1.251	1.39665	1.422	1.35655	0.016984	Serine protease inhibitor A3K OS=Mus musculus GN=Serpina3k PE=1 SV=2 - [SPA3K_MOUSE]
Q6P8R3	1.301	1.287	1.481	1.35633	0.021488	C-X-C motif chemokine OS=Mus musculus GN=Pf4 PE=2 SV=1 - [Q6P8R3_MOUSE]
P23953	1.26	1.37363	1.434	1.35588	0.015392	Carboxylesterase 1C OS=Mus musculus GN=Ces1c PE=1 SV=4 - [EST1C_MOUSE]
P26262	1.32	1.33333	1.394	1.34911	0.0031238	Plasma kallikrein OS=Mus musculus GN=Klkb1 PE=1 SV=2 - [KLKB1_MOUSE]
Q8BJS4-3	1.395	1.26904	1.379	1.34768	0.0098912	Isoform 3 of SUN domain-containing protein 2 OS=Mus musculus GN=Sun2 - [SUN2_MOUSE]
Q9CYN2	1.224	1.30039	1.509	1.34446	0.042469	Signal peptidase complex subunit 2 OS=Mus musculus GN=Spcs2 PE=1 SV=1 - [SPCS2_MOUSE]
Q99M55	1.271	1.42857	1.316	1.33852	0.013941	V-type proton ATPase subunit a OS=Mus musculus GN=Atp6v0a1 PE=2 SV=1 - [Q99M55_MOUSE]
Q3U7I0	1.444	1.22399	1.32	1.32933	0.027452	Putative uncharacterized protein (Fragment) OS=Mus musculus GN=B4galt5 PE=2 SV=1 - [Q3U7I0_MOUSE]
P49182	1.366	1.20048	1.419	1.32849	0.030828	Heparin cofactor 2 OS=Mus musculus GN=Serpind1 PE=1 SV=1 - [HEP2_MOUSE]
Q5XKE0	1.244	1.40845	1.327	1.32648	0.015863	Myosin-binding protein C, fast-type OS=Mus musculus GN=Mybpc2 PE=1 SV=1 - [MYPC2_MOUSE]
Q3UBB6	1.323	1.24378	1.394	1.32026	0.013884	Putative uncharacterized protein OS=Mus musculus GN=Nolc1 PE=2 SV=1 - [Q3UBB6_MOUSE]
G3UZZ2	1.297	1.32979	NA	1.31339	0.012851	Tapasin (Fragment) OS=Mus musculus GN=Tapbp PE=1 SV=1 - [G3UZZ2_MOUSE]
P07758	1.268	1.3459	1.324	1.31263	0.004255	Alpha-1-antitrypsin 1-1 OS=Mus musculus GN=Serpina1a PE=1 SV=4 - [A1AT1_MOUSE]
Q9D8W4	1.375	1.25	NA	1.3125	0.010094	MCG141777 OS=Mus musculus GN=Iglv1 PE=2 SV=1 - [Q9D8W4_MOUSE]
Q8BH24	1.174	1.41044	1.345	1.30981	0.039911	Transmembrane 9 superfamily member 4 OS=Mus musculus GN=Tm9sf4 PE=1 SV=1 - [TM9S4_MOUSE]
G5E8N7	1.457	1.21065	1.258	1.30855	0.042289	Bifunctional polynucleotide phosphatase/kinase OS=Mus musculus GN=Pnkp PE=1 SV=1 - [G5E8N7_MOUSE]
Q64324	1.387	1.20919	NA	1.29809	0.030959	Syntaxin-binding protein 2 OS=Mus musculus GN=Stxbp2 PE=1 SV=1 - [STXB2_MOUSE]
B2RWW8	1.346	NA	1.246	1.296	0.011211	Myosin, heavy polypeptide 8, skeletal muscle, perinatal OS=Mus musculus GN=Myh8 PE=2 SV=1 - [B2RWW8_MOUSE]
Q64237	1.389	NA	1.201	1.295	0.030984	Dopamine beta-hydroxylase OS=Mus musculus GN=Dbh PE=2 SV=2 - [DOPO_MOUSE]
P24638	1.322	1.24688	1.301	1.28996	0.0046776	Lysosomal acid phosphatase OS=Mus musculus GN=Acp2 PE=1 SV=2 - [PPAL_MOUSE]
Q61730-2	1.223	1.287	1.357	1.289	0.013788	Isoform 2 of Interleukin-1 receptor accessory protein OS=Mus musculus GN=Il1rap - [IL1AP_MOUSE]
F6Z1E7	1.23	1.3947	1.239	1.2879	0.025268	Ubiquitin-associated domain-containing protein 1 (Fragment) OS=Mus musculus GN=Ubac1 PE=1 SV=1 - [F6Z1E7_MOUSE]
Q3U643	1.298	1.21065	1.352	1.28688	0.016076	Putative uncharacterized protein OS=Mus musculus GN=Pigs PE=2 SV=1 - [Q3U643_MOUSE]
A0A0F7DDK0	1.277	1.31752	1.251	1.28184	0.0036661	Integrin beta OS=Mus musculus PE=2 SV=1 - [A0A0F7DDK0_MOUSE]
P62889	1.231	1.20919	1.399	1.27973	0.033499	60S ribosomal protein L30 OS=Mus musculus GN=Rpl30 PE=1 SV=2 - [RL30_MOUSE]
A0A0B6VMB2	1.314	1.31752	1.192	1.27451	0.018099	MAb 31C6 heavy chain OS=Mus musculus GN=HC PE=4 SV=1 - [A0A0B6VMB2_MOUSE]
Q00897	1.193	1.29702	1.331	1.27367	0.018298	Alpha-1-antitrypsin 1-4 OS=Mus musculus GN=Serpina1d PE=1 SV=1 - [A1AT4_MOUSE]
E9QAS4	1.207	1.3459	1.263	1.27197	0.016947	Chromodomain-helicase-DNA-binding protein 4 OS=Mus musculus GN=Chd4 PE=1 SV=1 - [E9QAS4_MOUSE]
Q9ES46	NA	1.321	1.219	1.27	0.011065	Beta-parvin OS=Mus musculus GN=Parvb PE=1 SV=1 - [PARVB_MOUSE]
Q9ERV6	1.218	1.23305	1.35	1.26702	0.018443	Epidermal growth factor receptor isoform 2 OS=Mus musculus GN=Egfr PE=4 SV=1 - [Q9ERV6_MOUSE]
Q9R118	1.149	1.35318	1.292	1.26473	0.041145	Serine protease HTRA1 OS=Mus musculus GN=Htra1 PE=1 SV=2 - [HTRA1_MOUSE]
P67984	1.272	1.21951	1.292	1.26117	0.0054919	60S ribosomal protein L22 OS=Mus musculus GN=Rpl22 PE=1 SV=2 - [RL22_MOUSE]
P57784	NA	1.2987	1.211	1.25485	0.026766	U2 small nuclear ribonucleoprotein A' OS=Mus musculus GN=Snrpa1 PE=1 SV=2 - [RU2A_MOUSE]
Q3TJI8	1.141	1.36426	1.258	1.25442	0.049285	Corticosteroid 11-beta-dehydrogenase isozyme 1 OS=Mus musculus GN=Hsd11b1 PE=1 SV=1 - [Q3TJI8_MOUSE]
Q6ZWV7	1.171	1.23609	1.352	1.25303	0.033327	60S ribosomal protein L35 OS=Mus musculus GN=Rpl35 PE=1 SV=1 - [RL35_MOUSE]
Q9Z204-4	1.3	1.16959	1.266	1.2452	0.020513	Isoform 4 of Heterogeneous nuclear ribonucleoproteins C1/C2 OS=Mus musculus GN=Hnrnpc - [HNRPC_MOUSE]
O89020	1.291	1.22699	1.206	1.24133	0.0088576	Afamin OS=Mus musculus GN=Afm PE=1 SV=2 - [AFAM_MOUSE]
P32261	1.167	1.32802	1.228	1.24101	0.029363	Antithrombin-III OS=Mus musculus GN=Serpinc1 PE=1 SV=1 - [ANT3_MOUSE]
P97290	1.254	1.18064	1.275	1.23655	0.011949	Plasma protease C1 inhibitor OS=Mus musculus GN=Serping1 PE=1 SV=3 - [IC1_MOUSE]
Q3UVD1	NA	1.28205	1.183	1.23253	0.031291	Putative uncharacterized protein OS=Mus musculus PE=2 SV=1 - [Q3UVD1_MOUSE]
Q8BM72	1.191	1.1655	1.34	1.23217	0.041219	Heat shock 70 kDa protein 13 OS=Mus musculus GN=Hspa13 PE=1 SV=1 - [HSP13_MOUSE]
Q99PV0	1.249	1.23153	1.214	1.23151	0.0015499	Pre-mRNA-processing-splicing factor 8 OS=Mus musculus GN=Prpf8 PE=1 SV=2 - [PRP8_MOUSE]
Q8CBA2	NA	1.1534	1.302	1.2277	0.028627	Schlafen family member 5 OS=Mus musculus GN=Slfn5 PE=1 SV=2 - [SLFN5_MOUSE]
P51863	1.224	1.27389	1.182	1.22663	0.011075	V-type proton ATPase subunit d 1 OS=Mus musculus GN=Atp6v0d1 PE=1 SV=2 - [VA0D1_MOUSE]
Q6PIP8	1.194	1.25628	NA	1.22514	0.01661	Igh protein OS=Mus musculus GN=Igh PE=1 SV=1 - [Q6PIP8_MOUSE]
P62320	1.261	1.16279	1.21	1.21126	0.014672	Small nuclear ribonucleoprotein Sm D3 OS=Mus musculus GN=Snrpd3 PE=1 SV=1 - [SMD3_MOUSE]
Q3TI79	NA	1.14548	1.277	1.21124	0.025495	Putative uncharacterized protein OS=Mus musculus GN=Dkc1 PE=2 SV=1 - [Q3TI79_MOUSE]
P15864	1.196	1.17786	1.259	1.21095	0.010946	Histone H1.2 OS=Mus musculus GN=Hist1h1c PE=1 SV=2 - [H12_MOUSE]
D3YXF5	1.273	1.21803	1.138	1.20968	0.028409	Oxidation resistance protein 1 OS=Mus musculus GN=C7 PE=1 SV=2 - [D3YXF5_MOUSE]
Q3TJQ7	1.184	1.12486	1.294	1.20095	0.04729	Alpha-1,4 glucan phosphorylase OS=Mus musculus GN=Pygl PE=2 SV=1 - [Q3TJQ7_MOUSE]
