# Supplementary material for: Quantitative Proteomic Analysis of Mouse Sciatic Nerve Reveals Post-injury Upregulation of ADP-Dependent Glucokinase Promoting Macrophage Phagocytosis
Source: Front Mol Neurosci. 2021 Nov 12;14:777621. doi: 10.3389/fnmol.2021.777621 (PMC8633568; doi:10.3389/fnmol.2021.777621)
Supplement: Supplementary file 5 [file Table_4.xlsx]

## Sheet: Decreased Proteins at 30 h
Significantly decreased proteins at 30 h
UniProt ID	127N:126 (Inj/Uni)			Mean of fold change (Inj/Uni)	p-value	Protein name
	Mouse #1	Mouse #2	Mouse #3
P33175	0.495	0.729927	0.582	0.602309	0.04389	Kinesin heavy chain isoform 5A OS=Mus musculus GN=Kif5a PE=1 SV=3 - [KIF5A_MOUSE]
P47880	0.703	0.715308	0.526	0.648103	0.047045	Insulin-like growth factor-binding protein 6 OS=Mus musculus GN=Igfbp6 PE=2 SV=2 - [IBP6_MOUSE]
O88492	0.656	0.82713	0.639	0.707377	0.049925	Perilipin-4 OS=Mus musculus GN=Plin4 PE=1 SV=2 - [PLIN4_MOUSE]
D0VYV6	0.822	0.659196	0.683	0.721399	0.040107	Erythrocyte protein band 4.1-like 3 isoform B OS=Mus musculus GN=Epb41l3 PE=2 SV=1 - [D0VYV6_MOUSE]
Q9EPL2-2	0.648	0.831255	0.686	0.721752	0.047866	Isoform 2 of Calsyntenin-1 OS=Mus musculus GN=Clstn1 - [CSTN1_MOUSE]
O88448	0.797	0.77101	0.643	0.737003	0.043476	Kinesin light chain 2 OS=Mus musculus GN=Klc2 PE=1 SV=1 - [KLC2_MOUSE]
E9QNL5	0.793	0.810373	0.726	0.776458	0.017058	Sulfotransferase OS=Mus musculus GN=Sult1a1 PE=1 SV=1 - [E9QNL5_MOUSE]
P15105	0.791	0.831255	0.719	0.780418	0.027851	Glutamine synthetase OS=Mus musculus GN=Glul PE=1 SV=6 - [GLNA_MOUSE]
Q8K2A1	0.773	0.745712	0.833	0.783904	0.017315	PTB domain-containing engulfment adapter protein 1 OS=Mus musculus GN=Gulp1 PE=1 SV=1 - [GULP1_MOUSE]
P46414	0.851	0.791766	0.709	0.783922	0.043465	Cyclin-dependent kinase inhibitor 1B OS=Mus musculus GN=Cdkn1b PE=1 SV=2 - [CDN1B_MOUSE]
Q80SW1	0.822	0.803213	0.728	0.784404	0.022462	Putative adenosylhomocysteinase 2 OS=Mus musculus GN=Ahcyl1 PE=1 SV=1 - [SAHH2_MOUSE]
A2AG50	0.795	0.854701	0.753	0.8009	0.025943	MAP7 domain-containing protein 2 OS=Mus musculus GN=Map7d2 PE=1 SV=1 - [MA7D2_MOUSE]
P51642	0.853	0.781861	0.771	0.801954	0.019737	Ciliary neurotrophic factor OS=Mus musculus GN=Cntf PE=2 SV=1 - [CNTF_MOUSE]
Q3UJU9	0.845	0.822368	0.744	0.803789	0.029617	Regulator of microtubule dynamics protein 3 OS=Mus musculus GN=Rmdn3 PE=1 SV=2 - [RMD3_MOUSE]
P31324	0.819	0.786164	0.814	0.806388	0.0034828	cAMP-dependent protein kinase type II-beta regulatory subunit OS=Mus musculus GN=Prkar2b PE=1 SV=3 - [KAP3_MOUSE]
Q9DCT8	0.806	0.846024	0.786	0.812675	0.01062	Cysteine-rich protein 2 OS=Mus musculus GN=Crip2 PE=1 SV=1 - [CRIP2_MOUSE]
O35969	0.777	0.8726	0.791	0.813533	0.028869	Guanidinoacetate N-methyltransferase OS=Mus musculus GN=Gamt PE=1 SV=1 - [GAMT_MOUSE]
Q8C141	0.751	0.847458	0.851	0.816486	0.037943	Putative uncharacterized protein OS=Mus musculus GN=Acss2 PE=2 SV=1 - [Q8C141_MOUSE]
Q3UW66	0.798	0.835422	0.829	0.820807	0.0050969	Sulfurtransferase OS=Mus musculus GN=Mpst PE=1 SV=1 - [Q3UW66_MOUSE]
Q9WV69-4	0.852	0.849618	0.761	0.820873	0.03328	Isoform 4 of Dematin OS=Mus musculus GN=Dmtn - [DEMA_MOUSE]
Q61160	0.86	0.819001	0.788	0.822334	0.016214	FAS-associated death domain protein OS=Mus musculus GN=Fadd PE=1 SV=1 - [FADD_MOUSE]
O88374	0.805	0.878735	0.788	0.823912	0.028069	Branched-chain-amino-acid aminotransferase OS=Mus musculus GN=Bcat2 PE=1 SV=1 - [O88374_MOUSE]
Q8QZS1	0.806	0.846024	0.828	0.826675	0.0053698	3-hydroxyisobutyryl-CoA hydrolase, mitochondrial OS=Mus musculus GN=Hibch PE=1 SV=1 - [HIBCH_MOUSE]
P38585	0.812	0.865052	0.803	0.826684	0.014428	Tubulin--tyrosine ligase OS=Mus musculus GN=Ttl PE=1 SV=2 - [TTL_MOUSE]
Q3V3C8	NA	0.87184	0.784	0.82792	0.035061	Putative uncharacterized protein (Fragment) OS=Mus musculus GN=Enpp1 PE=2 SV=1 - [Q3V3C8_MOUSE]
P63328	NA	0.888099	0.768	0.82805	0.048542	Serine/threonine-protein phosphatase 2B catalytic subunit alpha isoform OS=Mus musculus GN=Ppp3ca PE=1 SV=1 - [PP2BA_MOUSE]
P52196	0.82	0.883392	0.783	0.828797	0.032871	Thiosulfate sulfurtransferase OS=Mus musculus GN=Tst PE=1 SV=3 - [THTR_MOUSE]
A0A0B4J1F2	0.833	0.877963	0.778	0.829654	0.032954	Microtubule-associated protein OS=Mus musculus GN=Map4 PE=1 SV=1 - [A0A0B4J1F2_MOUSE]
